# Supplementary material for: Ca2+/Calmodulin-Dependent Protein Kinase II Regulation by RIPK3 Alleviates Necroptosis in Transverse Arch Constriction-Induced Heart Failure
Source: Front Cardiovasc Med. 2022 Apr 28;9:847362. doi: 10.3389/fcvm.2022.847362 (PMC9097920; doi:10.3389/fcvm.2022.847362)
Supplement: Supplementary file 1 [file Data_Sheet_1.XLSX]

## Sheet: Figure1
EF	58.532	41.5094		FS	27.1676	17		IVS	0.807407	0.884722		LVPW	0.762037	0.825926
	54.2627	46.2141			26.581	21.6744			0.718611	0.971296			0.648611	0.893981
	63.1965	35.5373			33.5404	13.6667			0.731296	0.930093			0.671296	0.911296
	51.7007	38.8529			24.4318	16.5714			0.712083	1.03241			0.716667	1.07032
	52.764	48.9327			28.4211	23.2804			0.839352	0.862037			0.703241	1.04352
	61.6253	55.1359			27.5281	14.3544			0.771296	0.793981			0.748611	1.11157
ANP	1.07677	2.72199		BNP	0.96797	1.54705		OX-CaMKⅡ	0.926646	1.70616		P-CaMKⅡ	1.02022	2.08489
	1.13226	1.83938			1.0057	1.84545			1.01467	2.08739			0.985384	1.89291
	0.989705	2.48236			1.04033	1.99841			0.958683	2.25663			0.930391	1.49491
CaMKδA	0.987373	0.50698	CaMKδB	1.08423	0.466516	CaMKδC	1.13158	1.79005
	1.05093	0.438303		1.04729	0.570382		0.944965	1.48452
	0.973779	0.784584		0.95705	0.615572		1.0485	2.11404
	0.980552	0.773782		0.92445	0.823591		0.919125	1.7411
	1.01513	0.641713		1.01866	0.80107		0.964821	1.47427
	0.99424	0.68302		0.97716	0.432269		1.00579	2.07053

## Sheet: Figure2
RIPK3	0.984875	1.68627		RIP1	0.982993	1.5633		P-MLKL	0.827338	1.21378		cleaved-caspase3		0.849817	1.97512
	0.958746	2.03645			1.08974	1.85619			0.88071	1.48019				0.890424	1.70923
	1.05638	2.38383			1.01727	2.28844			0.855906	1.56898				0.827976	1.58337
tunnel positive cells			0.688136	5.54915
			1.62034	6.5661
			0.664407	7.44407
			1.21017	5.17966
			1.04068	3.84407
			0.776271	4.62712

## Sheet: Figure3
EF	55.18	39.5094	55.532	47.7177		FS	29.0238	20	28.1676	22.494		IVS	0.791296	0.898472	0.797407	0.948611		LVPW	0.761296	0.945926	0.812037	0.793241
	55.9267	43.2141	49.2627	50.9327			27.4242	21.6744	27.581	27.2603			0.771296	0.971296	0.748611	0.971296			0.761296	0.893981	0.718611	0.908611
	59.0757	35.5373	59.1965	43.0512			30.4318	16.6667	33.5404	19.8953			0.761296	0.952778	0.771296	0.848611			0.695185	0.991296	0.731296	0.957259
	57.2081	39.2293	52.4701	46.4661			25.6796	17.7605	26.641	23.8571			0.748611	1.07713	0.682083	0.998148			0.66787	0.853241	0.646667	0.948148
	54.7228	41.4211	54.4331	34.8893			27.1676	19.8953	27.7457	19.4286			0.793981	0.998148	0.748611	0.862037			0.703241	0.930093	1.02083	0.862037
	53.8	40.4892	55.0535	48.5838			24.2603	16.5714	26.0115	23.871			0.748611	1.04352	0.884722	0.952778			0.748611	1.02083	0.771296	0.839352
ANP	0.945687	2.55471	1.24383	2.13781		BNP	0.808061	1.41698	0.778447	1.1683
	0.972505	2.42094	1.46022	2.27246			0.840654	1.40908	0.850232	1.18025
	1.16636	2.07562	1.79841	2.18936			0.877039	1.50848	0.89667	1.28503
	0.878175	1.75997	1.06294	1.20203			1.45316	2.6085	1.46853	2.1534
	1.12652	2.50392	1.51883	2.10821			1.05814	2.15069	1.06315	1.95703
	1.31076	3.21021	1.67741	2.66005			0.962943	1.95833	0.97207	1.58533

## Sheet: Figure4
cell area measurements in WGA				0.62069	8.06897	1.65517	3.72414
				0.62069	6	1.65517	3.51724
				1.24138	4.96552	0.827586	2.48276
				0.827586	5.58621	1.44828	2.27586
				1.03448	4.75862	1.03448	3.10345
				1.65517	3.93104	1.03448	2.06896
tissue damage area in HE				0.451014	11.4476	0.587838	5.61486
				0.871622	10.9409	1.3125	6.9375
				1.2973	9.79054	1.69764	4.99662
				1.61655	9.32939	0.496622	7.97128
				0.684122	9.11655	1.09966	7.21622
				1.07939	9.93243	0.932432	6.06588

## Sheet: Figure5
sirius staining area(%)			2.48	21.69	2.55	10.07
			1.95	19.06	1.49	9.84
			2.6	24.53	2.32	11.92
			1.84	17.24	3.13	12.87
			3.01	30.12	2.48	13.96
			2.88	28.83	1.99	8.48
masson staining area(%)			1.39	21.78	1.18	19.26
			1.54	22.34	2.07	18.72
			2.32	20.95	1.68	20.33
			1.98	23.46	2.45	15.64
			1.47	26.48	1.73	17.82
			1.77	25.57	2.31	16.98

## Sheet: Figure6
OX-CaMKⅡ	0.837583	1.47203	0.657124	1.07781		P-CaMKⅡ	0.670515	1.35256	0.701155	0.860263
	0.992589	2.17692	0.942999	1.63461			0.752332	2.36486	0.787137	1.62281
	0.718027	1.32533	0.562002	0.952336			0.870364	1.91034	0.881787	1.37794
	0.932919	1.75556	0.734195	1.26202			0.649011	2.20208	1.09292	1.52847
	1.10967	2.23761	0.943686	1.55814			0.851795	1.85081	0.918162	1.40043
	1.04921	2.01636	0.764158	1.30588			0.705984	1.55248	0.742149	0.974739
CaMKδA	1.06683	0.632878	1.02811	1.15669		CaMKδB	1.03168	0.528509	1.10957	1.02811		CaMKδC	1.02337	1.67018	1.13288	1.14076
	1.1355	0.712025	1.09429	1.19748			1.07549	0.615572	1.17283	1.10957			1.09682	1.72907	1.21419	1.23114
	1.20025	0.823591	1.15669	1.27456			1.12117	0.716978	1.23114	1.24833			1.20025	1.84038	1.27456	1.31039
	0.988514	0.570382	0.986233	1.07177			0.96929	0.493116	1.07177	0.972655			0.954842	1.56917	1.06437	1.05702
	0.878633	0.48971	0.952638	0.986233			0.942785	0.435275	0.97942	0.939523			0.915945	1.52626	1.02101	1.01396
	0.791869	0.463294	0.913831	0.876606			0.879649	0.395021	0.933033	0.870551			0.848704	1.49485	0.972655	0.986233
LDH	1.04819	2.06024	1.01205	1.51807		CK	1.02308	2.40785	0.746126	1.71546		IL-6	70.9556	111.89	68.8959	90.0069		TNF-α	233.968	517.516	236.871	422.677
	1.08434	2.13253	1.12048	1.59036			1.16156	2.54632	1.02308	1.85394			74.045	120.901	76.1046	93.0963			251.065	572.032	251.387	463.323
	1.22892	2.20482	1.15663	1.73494			1.30003	2.6848	1.16156	1.02308			78.9365	126.05	82.0259	110.088			278.161	593.968	273.323	481.065
	0.975904	1.95181	1.01205	1.44578			0.884603	2.26937	0.884603	1.85394			65.0342	99.0176	67.0938	85.8876			216.871	502.032	221.065	405.903
	0.86747	1.84337	0.831325	1.40964			0.884603	1.99242	1.16156	1.99242			60.915	93.0963	62.9746	77.9067			198.161	463.323	210.097	382.032
	0.795181	1.80723	0.759036	1.37349			0.746126	1.99242	0.884603	2.13089			57.0533	82.0259	54.9937	66.064			178.161	441.065	162.677	358.161

## Sheet: Figure7
RIPK3	1.13071	1.91084	0.230381	0.25384		RIP1	1.23328	3.95288	0.987147	2.39575		P-MLKL	0.854169	1.88643	0.88981	1.2784		cleaved-caspase3		0.883043	2.15932	1.12981	1.53084
	0.820364	1.55085	0.19099	0.207381			0.573329	3.18393	0.776761	1.98457			1.18979	2.03989	1.29444	1.6871				1.17498	3.04831	1.51848	1.96399
	0.775342	1.62718	0.208476	0.215403			0.622306	2.91761	0.735102	1.97336			0.87604	1.73787	0.947552	1.29992				1.0577	2.5286	1.42383	1.94444
	1.46198	2.33344	0.400142	0.410019			1.11073	2.52101	0.643626	1.55825			0.979105	1.92702	1.02955	1.34558				1.10315	2.4755	1.39722	2.11543
	0.832137	1.41065	0.190394	0.196668			1.37353	3.65099	1.81064	3.29859			1.39942	2.67034	1.39708	1.97149				1.12962	2.81172	1.48675	2.08266
	0.979466	1.9301	0.315325	0.316489			1.08682	3.27573	0.759887	1.85264			0.801474	1.78042	0.615312	1.31041				0.651509	1.4867	0.824359	1.13135
tunnel positive cells			1.09034	5.09346	1.41745	2.04984
			0.884735	5.88162	0.5919	3.38006
			0.598131	6.6729	1.14953	2.78505
			1.03115	4.83178	0.884735	4.71028
			0.713396	5.48287	0.383178	3.85358
			1.68224	4.02181	0.931464	2.95327
MDA	4.5122	7.19512	5.7561	5.2439		T-AOC	83.015	51.9523	82.0058	66.979		SOD	110.654	77.757	110.654	92.7103
	5	8.65854	3.53659	7.19512			88.9585	55.9893	87.0521	73.0346			116.636	86.729	113.645	101.682
	5.2439	7.19512	4.02439	9.14634			94.0048	66.979	90.977	80.9965			119.626	95.7009	116.636	113.645
	4.5122	8.65854	4.26829	5.73171			80.9965	48.0274	77.9687	58.0078			107.664	71.7757	107.664	86.729
	4.26829	5.97561	4.7561	5			78.978	44.9996	73.0346	52.9615			101.682	62.8037	104.673	74.7664
	4.02439	5.73171	4.26829	4.7561			75.9502	37.0376	68.9975	51.0551			98.6916	56.8224	95.7009	74.7664

## Sheet: Figure8
average fluorescence intensity of DHE					0.968831	1.50005	1.08716	1.13608
					1.08336	1.50045	0.968765	1.22784
					1.04843	1.51084	0.994742	1.13453
					0.907872	1.40357	1.06008	1.11471
					1.03672	1.42128	1.04126	1.06397
					0.954785	1.4734	0.945168	1.20605
Mitochondrial damage area					0.924078	5.94794	1.35358	2.6551
					1.08026	6.67679	1.09328	4.00868
					1.0282	4.78959	1.01518	2.55098
					0.885032	5.36226	0.898048	4.60738
					1.13232	7.93926	0.963124	2.27766
					0.950109	5.19306	1.05423	3.3449

## Sheet: Figure9
EF	54.18	32.5094	34.5094	49.7177		FS	33.0238	14	15	23.494		IVS	0.811296	0.878472	0.868472	0.888611		LVPW	0.741296	0.975926	0.995926	0.733241
	61.9267	43.2141	45.2141	53.9327			27.4242	19.6744	20.6744	26.2603			0.761296	0.951296	0.931296	0.901296			0.771296	0.903981	0.833981	0.912611
	58.0757	32.5373	36.5373	42.0512			28.4318	9.66666	12.6667	16.8953			0.731296	0.932778	0.962778	0.808611			0.695185	0.981296	0.951296	0.937259
	55.2081	39.2293	37.2293	46.4661			26.6796	14.7605	15.7605	21.8571			0.708611	1.09713	1.03713	0.988148			0.670787	0.823241	0.853241	0.848148
	55.1359	41.4211	34.8893	47.0997			27.7457	20	22.6744	24.2603			0.725926	0.998148	0.907407	0.839352			0.703241	0.862037	0.930093	0.839352
	55.196	40.4892	35.243	46.2462			27.6316	16.5714	24.581	23.8806			0.793981	0.884722	0.998148	0.862037			0.725926	1.04352	1.11157	0.975463
ANP	1.0202	2.96101	3.05165	2.57416		BNP	0.766005	1.65139	1.69003	1.53885
	1.37809	4.36221	4.57441	4.13267			1.27906	2.01913	2.15186	1.77762
	0.57895	1.71508	1.70117	1.52844			0.840773	1.44291	1.51958	1.36931
	1.03174	3.32031	3.46097	3.24959			0.685158	1.31707	1.3874	1.18233
	1.15745	3.23539	3.34891	2.89211			0.551596	1.03106	1.08166	0.982417
	0.833572	2.58519	2.62797	2.31249			0.677404	1.30998	1.35184	1.20348

## Sheet: Figure10
cell area measurements in WGA				1.2973	6.48649	5.83784	2.10811
				1.2973	3.89189	3.08108	1.94595
				0.648649	3.56757	3.56757	2.59459
				1.13514	4.21622	4.05405	2.43243
				0.810811	5.51351	3.89189	2.27027
				0.810811	3.40541	7.45946	2.27027
tissue damage area in HE				0.774021	6.2242	6.30961	1.64947
				0.475089	6.62989	6.05338	2.03381
				1.08363	5.69573	5.40214	2.51957
				0.619217	6.95552	7.32384	1.37722
				1.4306	5.13523	4.78826	2.19395
				1.61744	5.97331	5.70107	3.34164

[truncated: 4 more sheets: Figure11, Figure12, Figure13, Figure14]
